# Supplementary material for: Treatment of Leukemic Blood Samples with Granulocyte-Macrophage-Colony-Stimulating-Factor Combined with Prostaglandin E1 Is Associated with Reduced Frequencies of Tolerogenic Dendritic Cells and Increased Cytotoxicity Against Autologous Blasts
Source: Biomedicines. 2026 Jun 4;14(6):1279. doi: 10.3390/biomedicines14061279 (PMC13297566; doi:10.3390/biomedicines14061279)
Supplement: Supplementary file 1 [file biomedicines-14-01279-s001.zip]

Archive with 1 entries (1 files):
- biomedicines-4228306-supplementary.pdf
